# Supplementary material for: Optimization by the 4S Sequential Experimental Design Process of a Competitive Lateral Flow Immunoassay Device for the Detection of Aflatoxin B1
Source: Toxins (Basel). 2025 Nov 13;17(11):557. doi: 10.3390/toxins17110557 (PMC12656006; doi:10.3390/toxins17110557)
Supplement: Supplementary file 1 [file toxins-17-00557-s001.zip]

Archive with 1 entries (1 files):
- toxins-3933601-supplementary.pdf
